# Supplementary material for: Chemistry of Spontaneous Alkylation of Methimazole with 1,2-Dichloroethane
Source: Molecules. 2021 Nov 21;26(22):7032. doi: 10.3390/molecules26227032 (PMC8625577; doi:10.3390/molecules26227032)
Supplement: Supplementary file 1 [file molecules-26-07032-s001.zip]

Archive with 1 entries (1 files):
- molecules-1437185-supplementary.pdf
